# Supplementary material for: Study of variants in genes implicated in rare familial migraine syndromes and their association with migraine in 200,000 exome‐sequenced UK Biobank participants
Source: Ann Hum Genet. 2022 Aug 31;86(6):353–60. doi: 10.1111/ahg.12484 (PMC9804876; doi:10.1111/ahg.12484)
Supplement: Supplementary file 1 — Supplementary Tables [file AHG-86-353-s001.xlsx]

## Sheet: Contents
Investigation of migraine-associated genes in 200,000 exome-sequenced UK Biobank participants
Katherine Markel, David Curtis
Supplementary Tables
Supplementary Table S1: List of migraine-specific medication used to define participants as cases
Supplementary Table S2: Weights assigned to variants according to annotations produced by Variant Effect Predictor (VEP), PolyPhen, and SIFT.
The weights for the PolyPhen and SIFT annotations were added to the weights for the VEP annotations. Also shown are the categories to which each variant type was assigned. UTR=untranslated region
Supplementary Table S3: Missense variants in genes associated with conditions that feature the migraine phenotype as identified from the literature.
Gene name, canonical transcript, amino acid change and source in the literature are listed. Where observed in our own data, the DNA change and numbers of controls and/or cases carrying the variant are also shown.
Supplementary Table S4: Results of logistic regression analysis of variant categories in ten genes associated with conditions that feature the migraine phenotype.
Results for variant category analyses of genes significant at p<0.001 or previously implicated
For each category of variant is shown:
The number of separate locations a variant of that category occurs at
The number of times a variant of that category occurs in controls and cases
The average number of variants of that category seen per control or per case
The odds ratio with 95% confidence interval, including principal components and sex as covariates
The SLP associated with that odds ratio

## Sheet: Table S1
Migraine-specific medication
sumatriptan
sumatriptan product
imigran 50mg tablet
migranal 2mg/0.5ml nasal spray
zolmitriptan
zomig 2.5mg tablet
naratriptan
naramig 2.5mg tablet
rizatriptan
maxalt 5mg tablet
almogran 12.5mg tablet
almotriptan
eletriptan
relpax 20mg tablet
frovatriptan
migard 2.5mg tablet
migril tablet
cafergot tablet
lingraine 2mg sublingual tablet
medihaler-ergotamine 360micrograms inhaler
dihydroergotamine mesylate
dihydergot 1mg tablet
ergotamine tartrate+caffeine 1mg/100mg tablet
ergot alkaloid product
ergotamine
dihydroergotamine

## Sheet: Table S2
Variant type	Weight	Category
intergenic_variant	0	Unused
feature_truncation	0	Intronic, etc.
regulatory_region_variant	0	Intronic, etc.
feature_elongation	0	Intronic, etc.
regulatory_region_amplification	1	Intronic, etc.
regulatory_region_ablation	1	Intronic, etc.
TF_binding_site_variant	1	Intronic, etc.
TFBS_amplification	1	Intronic, etc.
TFBS_ablation	1	Intronic, etc.
downstream_gene_variant	0	Intronic, etc.
upstream_gene_variant	0	Intronic, etc.
non_coding_transcript_variant	0	Intronic, etc.
NMD_transcript_variant	0	Intronic, etc.
intron_variant	0	Intronic, etc.
non_coding_transcript_exon_variant	0	Intronic, etc.
3_prime_UTR_variant	1	3 prime UTR
5_prime_UTR_variant	1	5 prime UTR
mature_miRNA_variant	5	Unused
coding_sequence_variant	0	Unused
synonymous_variant	0	Synonymous
stop_retained_variant	5	Unused
incomplete_terminal_codon_variant	5	Unused
splice_region_variant	1	Splice region
protein_altering_variant	5	Protein altering
missense_variant	5	Protein altering
inframe_deletion	10	InDel, etc.
inframe_insertion	10	InDel, etc.
transcript_amplification	10	InDel, etc.
start_lost	10	Unused
stop_lost	10	Unused
frameshift_variant	100	Disruptive
stop_gained	100	Disruptive
splice_donor_variant	100	Splice site variant
splice_acceptor_variant	100	Splice site variant
transcript_ablation	100	Disruptive
SIFT deleterious	20	Deleterious
PolyPhen possibly damaging	5	Possibly damaging
PolyPhen probably damaging	10	Probably damaging
UTR=Untranslated region

## Sheet: Table S3
Gene (Canonical Transcript)	Previously Reported Amino Acid Change	Source(s)	DNA Change (GRCh38) Observed in Current Study	Number of Controls	Number of Cases
CACNA1A (ENST00000638029)	p.(Arg192Gln)	(Ophoff et al., 1996; Terwindt et al., 1998; Van Den Maagdenberg et al., 2004)	19:13371744-C>T	2	0
	p.(Arg195Lys)	(Ducros et al., 2001; Kowalska et al., 2021)
	p.(Ser218Leu)	(Kors et al., 2001; Carreño et al., 2013)
	p.(Thr501Met)	(Mantuano et al., 2010; Carreño et al., 2013; Sintas et al., 2017)
	p.(Val581Leu)	(Freilinger et al., 2011; Kowalska et al., 2021)
	p.(Arg583Gln)	(Battistini et al., 1999; Ducros et al., 2001; Carreño et al., 2013)
	p.(Thr666Met)	(Ophoff et al., 1996; Terwindt et al., 1998; Carreño et al., 2013)
	p.(Val714Ala)	(Ophoff et al., 1996; Terwindt et al., 1998; Carreño et al., 2013)
	p.(Asp715Glu)	(Ducros et al., 1999, 2001)
	p.(Glu1018Lys)	(Condliffe et al., 2013; Grieco et al., 2018)	19:13298593-C>T	2442	88
	p.(Lys1338Glu)	(Ducros et al., 2001)
	p.(Arg1349Gln)	(Stam et al., 2008; Kowalska et al., 2021)
	p.(Tyr1387Cys)	(Vahedi et al., 2000; Ducros et al., 2001; Kowalska et al., 2021)
	p.(Val1459Leu)	(Carrera et al., 1999; Kowalska et al., 2021)
	p.(Ile1515Thr)	(Grieco et al., 2018)
	p.(Arg1672Trp)	(Ducros et al., 2001)	19:13235685-G>A	0	1
	p.(Trp1688Arg)	(Ducros et al., 2001)
	p.(Val1700Ile)	(Ducros et al., 2001)
	p.(Ile1714Thr)	(Kors et al., 2004; Kowalska et al., 2021)
	p.(Ile1815Leu)	(Ophoff et al., 1996; Terwindt et al., 1998)
	p.(Arg2162Gly)	(Grieco et al., 2018)	19:13209372-G>C	11	0
ATP1A2 (ENST00000361216)	p.(Tyr9Asn)	(Tonelli et al., 2007)	1:160120918-T>A	1465	58
	p.(Arg65Trp)	(Tonelli et al., 2007)	1:160123228-C>T	33	2
	p.(Glu120Ala)	(Stillman, 2008)
	p.(Glu174Lys)	(Todt et al., 2005)	1:160124320-G>A	1	0
	p.(Val191Met)	(Oh et al., 2014)
	p.(Thr263Met)	(Riant et al., 2005; Tavraz et al., 2008)
	p.(Ile286Thr)	(Rj Vanmolkot et al., 2007)
	p.(Gly301Arg)	(Spadaro et al., 2004)
	p.(Thr345Ala)	(Kaunisto et al., 2004; Segall et al., 2004)
	p.(Thr376Met)	(Riant et al., 2005; Castro et al., 2007; Tavraz et al., 2008)
	p.(Thr376Arg)	(Riant et al., 2005; Castro et al., 2007; Tavraz et al., 2008)
	p.(Thr378Asn)	(Swoboda et al., 2004)
	p.(Thr378Ile)	(Swoboda et al., 2004)
	p.(Arg383His)	(Jurkat-Rott et al., 2004; Tavraz et al., 2008; Hiekkala et al., 2018)
	p.(Thr415Met)	(Rj Vanmolkot et al., 2007)
	p.(Glu492Lys)	(Stillman, 2008)	1:160130114-G>A	298	18
	p.(Cys515Tyr)	(Todt et al., 2005)
	p.(Arg548His)	(Vanmolkot, Van Den Maagdenberg, et al., 2003; Ambrosini et al., 2005)
	p.(Arg593Trp)	(Vanmolkot et al., 2006)
	p.(Ala606Thr)	(Riant et al., 2005; Tavraz et al., 2008; Carreño et al., 2013; Hiekkala et al., 2018)
	p.(Gly615Arg)	(Vanmolkot et al., 2006)		0	1
	p.(Val628Met)	(Vanmolkot et al., 2006)	1:160134538-G>A	0	1
	p.(Arg689Gln)	(Vanmolkot, Kors, et al., 2003; Segall et al., 2005)
	p.(Glu700Lys)	(Pierelli et al., 2006)
	p.(Asp718Asn)	(Jurkat-Rott et al., 2004)	1:160135470-G>A	2	1
	p.(Met731Thr)	(Vanmolkot, Kors, et al., 2003; Segall et al., 2005; Castro et al., 2007)
	p.(Arg763His)	(Jurkat-Rott et al., 2004; Tavraz et al., 2008)	1:160135842-G>A	1	0
	p.(Leu764Pro)	(De Fusco et al., 2003; Koenderink et al., 2005)
	p.(Pro786Leu)	(Stillman, 2008)
	p.(Pro796Arg)	(Jurkat-Rott et al., 2004)
	p.(Glu825Lys)	(Carreño et al., 2013)
	p.(Met829Arg)	(Riant et al., 2005; Tavraz et al., 2008)
	p.(Arg834Gln)	(Riant et al., 2005; Tavraz et al., 2008)	1:160136308-G>A	1	0
	p.(Trp887Arg)	(De Fusco et al., 2003; Koenderink et al., 2005)
	p.(Glu902Lys)	(Jurkat-Rott et al., 2004)
	p.(Arg908Gln)	(Stillman, 2008)
	p.(Arg937Pro)	(Riant et al., 2005; Tavraz et al., 2008)
	p.(Pro979Leu)	(Jurkat-Rott et al., 2004)
SCN1A (ENST00000303395)	p.(Leu263Val)	(Kahlig et al., 2008; Castro et al., 2009)
	p.(Thr1174Ser)	(Gargus and Tournay, 2007; Cestèle, Labate, et al., 2013)	2:166015636-G>C	438	14
	p.(Gln1489Lys)	(Goadsby and Kullmann, 2005; Gargus and Tournay, 2007)
	p.(Gln1489His)	(Vahedi et al., 2009)
	p.(Ile1498Met)	(Weller et al., 2014)
	p.(Phe1499Leu)	(Vahedi et al., 2009)
	p.(Leu1624Pro)	(Fan et al., 2016)
	p.(Leu1649Gln)	(Vanmolkot et al., 2007; Kahlig et al., 2008; Cestèle, Schiavon, et al., 2013; Dhifallah et al., 2018)
	p.(Phe1661Leu)	(Weller et al., 2014)
	p.(Leu1670Trp)	(Zhang et al., 2017; Dhifallah et al., 2018; Bertelli et al., 2019)
	p.(Phe1774Ser)	(Chastan et al., 2016; Bertelli et al., 2019)
	p.(Arg1928Gly)	(Stillman, 2008)	2:165991493-G>C	684	18
PRRT2 (ENST00000567659)	p.(Glu23Lys)	(Sutherland et al., 2020)	16:29813121-G>A	1041	25
	p.(Pro215Arg)	(Gardiner et al., 2012, 2015)
	p.(Pro216Leu)	(Sutherland et al., 2020)
	p.(Arg217Gln)	(Sutherland et al., 2020)	16:29813704-G>A	6	0
	p.(Ser275Phe)	(Van Vliet et al., 2012)
	p.(Trp281Cys)	(Döring et al., 2020)
	p.(Ala330Thr)	(Sutherland et al., 2020)
	p.(Leu372Phe)	(Sutherland et al., 2020)	16:29814567-C>T	62	2
CSNK1D (ENST00000398519)	p.(Thr44Ala)	(Xu et al., 2005; Brennan et al., 2013; Shen et al., 2015)
	p.(His46Arg)	(Brennan et al., 2013; Lee, Fu and Ptáček, 2015)
NOTCH3 (ENST00000263388)	p.(Cys43Phe)	(Federico, Bianchi and Dotti, 2005)
	p.(Cys49Tyr)	(Joutel et al., 1997; Federico, Bianchi and Dotti, 2005)
	p.(Arg54Cys)	(Federico, Bianchi and Dotti, 2005)	19:15197537-G>A	1	0
	p.(Cys67Tyr)	(Federico, Bianchi and Dotti, 2005)
	p.(Trp71Cys)	(Joutel et al., 1997; Federico, Bianchi and Dotti, 2005)
	p.(Cys76Arg)	(Federico, Bianchi and Dotti, 2005)
	p.(Arg90Cys)	(Joutel et al., 1997, 2004; Dotti et al., 2005; Federico, Bianchi and Dotti, 2005)
	p.(Cys93Phe)	(Federico, Bianchi and Dotti, 2005)
	p.(Cys93Tyr)	(Federico, Bianchi and Dotti, 2005)
	p.(Cys108Arg)	(Federico, Bianchi and Dotti, 2005)
	p.(Cys108Trp)	(Federico, Bianchi and Dotti, 2005)
	p.(Arg110Cys)	(Joutel et al., 1997; Dotti et al., 2005; Federico, Bianchi and Dotti, 2005; Rutten et al., 2020)	19:15192389-G>A	1	0
	p.(Cys117Phe)	(Dichgans et al., 1999; Federico, Bianchi and Dotti, 2005; Rutten et al., 2016)
	p.(Cys123Phe)	(Federico, Bianchi and Dotti, 2005)
	p.(Cys123Tyr)	(Federico, Bianchi and Dotti, 2005)
	p.(Cys128Tyr)	(Federico, Bianchi and Dotti, 2005)
	p.(Arg133Cys)	(Joutel et al., 1997; Peters et al., 2004; Federico, Bianchi and Dotti, 2005)
	p.(Cys134Trp)	(Federico, Bianchi and Dotti, 2005)
	p.(Arg141Cys)	(Joutel et al., 1997; Dotti et al., 2005; Federico, Bianchi and Dotti, 2005)	19:15192218-G>A	3	0
	p.(Phe142Cys)	(Federico, Bianchi and Dotti, 2005)
	p.(Cys144Ser)	(Federico, Bianchi and Dotti, 2005)
	p.(Cys144Tyr)	(Federico, Bianchi and Dotti, 2005)
	p.(Cys144Phe)	(Federico, Bianchi and Dotti, 2005)
	p.(Cys146Arg)	(Joutel et al., 1997; Federico, Bianchi and Dotti, 2005)
	p.(Cys146Tyr)	(Federico, Bianchi and Dotti, 2005)
	p.(Tyr150Cys)	(Federico, Bianchi and Dotti, 2005)
	p.(Arg153Cys)	(Joutel et al., 1997; Ceroni et al., 2000; Federico, Bianchi and Dotti, 2005)
	p.(Cys162Ser)	(Federico, Bianchi and Dotti, 2005)
	p.(Cys162Trp)	(Federico, Bianchi and Dotti, 2005)
	p.(Arg169Cys)	(Joutel et al., 1997; Federico, Bianchi and Dotti, 2005)	19:15192134-G>A	1	0
	p.(Gly171Cys)	(Joutel et al., 1997; Federico, Bianchi and Dotti, 2005)
	p.(Cys174Arg)	(Federico, Bianchi and Dotti, 2005)
	p.(Cys174Tyr)	(Federico, Bianchi and Dotti, 2005)
	p.(Cys174Phe)	(Federico, Bianchi and Dotti, 2005)
	p.(Ser180Cys)	(Federico, Bianchi and Dotti, 2005)
	p.(Arg182Cys)	(Joutel et al., 1997; Federico, Bianchi and Dotti, 2005; Rutten et al., 2020)	19:15192095-G>A	3	0
	p.(Cys183Arg)	(Peters et al., 2004; Dotti et al., 2005; Federico, Bianchi and Dotti, 2005)
	p.(Cys183Ser)	(Federico, Bianchi and Dotti, 2005)
	p.(Cys185Arg)	(Joutel et al., 1997; Federico, Bianchi and Dotti, 2005)
	p.(Cys185Gly)	(Federico, Bianchi and Dotti, 2005)
	p.(Tyr189Cys)	(Federico, Bianchi and Dotti, 2005)
	p.(Cys194Arg)	(Federico, Bianchi and Dotti, 2005)
	p.(Cys194Ser)	(Federico, Bianchi and Dotti, 2005)
	p.(Cys194Phe)	(Federico, Bianchi and Dotti, 2005)
	p.(Cys194Tyr)	(Federico, Bianchi and Dotti, 2005)
	p.(Cys206Arg)	(Federico, Bianchi and Dotti, 2005)
	p.(Cys206Tyr)	(Federico, Bianchi and Dotti, 2005)
	p.(Arg207Cys)	(Oberstein et al., 1999; Dotti et al., 2005; Federico, Bianchi and Dotti, 2005; Rutten et al., 2016, 2020)	19:15192218-G>A	0	1
	p.(Cys212Ser)	(Joutel et al., 1997, 2004; Federico, Bianchi and Dotti, 2005)
	p.(Cys212Tyr)	(Bentley et al., 2011; Rutten et al., 2016)
	p.(Arg213Lys)	(Federico, Bianchi and Dotti, 2005)
	p.(Cys222Gly)	(Joutel et al., 1997; Federico, Bianchi and Dotti, 2005)
	p.(Cys222Tyr)	(Federico, Bianchi and Dotti, 2005)
	p.(Cys224Tyr)	(Joutel et al., 1997; Federico, Bianchi and Dotti, 2005)
	p.(Cys233Ser)	(Federico, Bianchi and Dotti, 2005)
	p.(Cys233Trp)	(Federico, Bianchi and Dotti, 2005)
	p.(Cys245Arg)	(Federico, Bianchi and Dotti, 2005)
	p.(Cys251Arg)	(Federico, Bianchi and Dotti, 2005)
	p.(Cys251Ser)	(Federico, Bianchi and Dotti, 2005)
	p.(Tyr258Cys)	(Joutel et al., 1997; Federico, Bianchi and Dotti, 2005)	19:15191774-T>C	1	0
	p.(Cys311Gly)	(Rutten et al., 2016)
	p.(Arg322Cys)	(Dotti et al., 2005)
	p.(Arg332Cys)	(Federico, Bianchi and Dotti, 2005)	19:15191466-G>A	1	0
	p.(Tyr337Cys)	(Federico, Bianchi and Dotti, 2005)
	p.(Cys338Arg)	(Dotti et al., 2005; Federico, Bianchi and Dotti, 2005)
	p.(Cys349Ser)	(Rutten et al., 2016)
	p.(Cys360Tyr)	(Rutten et al., 2020)	19:15189386-C>T	1	0
	p.(Gly382Cys)	(Federico, Bianchi and Dotti, 2005)
	p.(Gly420Cys)	(Federico, Bianchi and Dotti, 2005)
	p.(Cys428Arg)	(Dotti et al., 2005; Federico, Bianchi and Dotti, 2005)
	p.(Cys428Ser)	(Joutel et al., 2004; Federico, Bianchi and Dotti, 2005; Monet-Leprêtre et al., 2009)
	p.(Cys428Tyr)	(Dotti et al., 2005; Federico, Bianchi and Dotti, 2005)
	p.(Cys435Arg)	(Federico, Bianchi and Dotti, 2005)
	p.(Cys440Gly)	(Federico, Bianchi and Dotti, 2005)
	p.(Cys440Ser)	(Dotti et al., 2005; Federico, Bianchi and Dotti, 2005)
	p.(Cys446Phe)	(Federico, Bianchi and Dotti, 2005)
	p.(Arg449Cys)	(Dotti et al., 2005; Federico, Bianchi and Dotti, 2005)
	p.(Cys455Arg)	(Arboleda-Velasquez et al., 2002, 2011; Peters et al., 2004; Federico, Bianchi and Dotti, 2005)
	p.(Tyr465Cys)	(Federico, Bianchi and Dotti, 2005)	19:15188333-T>C	1	0
	p.(Ser476Cys)	(Rutten et al., 2020)	19:15188301-T>A	2	0
	p.(Cys516Phe)	(Rutten et al., 2020)	19:15187940-C>A	6	0
	p.(Gly528Cys)	(Dotti et al., 2005; Federico, Bianchi and Dotti, 2005)
	p.(Cys542Tyr)	(Joutel et al., 1997; Federico, Bianchi and Dotti, 2005)
	p.(Arg544Cys)	(Oberstein et al., 1999; Federico, Bianchi and Dotti, 2005; Choi et al., 2013; Rutten et al., 2016, 2020)	19:15187315-G>A	8	1
	p.(Cys549Arg)	(Federico, Bianchi and Dotti, 2005)
	p.(Arg558Cys)	(Joutel et al., 1997; Federico, Bianchi and Dotti, 2005; Rutten et al., 2016)	19:15187273-G>A	0	1
	p.(Arg578Cys)	(Joutel et al., 1997; Federico, Bianchi and Dotti, 2005; Rutten et al., 2016, 2020)	19:15187213-G>A	6	1
	p.(Arg587Cys)	(Kim et al., 2006; Rutten et al., 2016)	19:15187186-G>A	4	0
	p.(Arg607Cys)	(Escary et al., 2000; Dotti et al., 2005; Federico, Bianchi and Dotti, 2005; Rutten et al., 2016, 2020)	19:15187126-G>A	4	0
	p.(Cys608Tyr)	(Rutten et al., 2016)
	p.(Cys624Ser)	(Rutten et al., 2016)
	p.(Arg635Cys)	(Rutten et al., 2016)
	p.(Arg640Cys)	(Rutten et al., 2020)	19:15186911-G>A	12	1
	p.(Arg654Cys)	(Rutten et al., 2020)
	p.(Ser671Cys)	(Rutten et al., 2020)	19:15185619-G>C	2	0
	p.(Arg717Cys)	(Rutten et al., 2016)	19:15185404-G>A	7	0
	p.(Arg728Cys)	(Joutel et al., 1997; Federico, Bianchi and Dotti, 2005; Rutten et al., 2020)	19:15185371-G>A	5	0
	p.(Arg785Cys)	(Rutten et al., 2020)	19:15184963-G>A	7	0
	p.(Trp802Cys)	(Rutten et al., 2020)	19:15184910-C>A	3	0
	p.(Cys873Arg)	(Rutten et al., 2020)	19:15181751-A>G	1	0
	p.(Gly942Cys)	(Rutten et al., 2016)
	p.(Arg951Cys)	(Rutten et al., 2016)
	p.(Gly953Cys)	(Federico, Bianchi and Dotti, 2005)
	p.(Phe984Cys)	(Federico, Bianchi and Dotti, 2005)
	p.(Arg985Cys)	(Joutel et al., 1997; Federico, Bianchi and Dotti, 2005)
	p.(Gly994Cys)	(Rutten et al., 2020)
	p.(Arg1006Cys)	(Joutel et al., 1997; Dotti et al., 2005; Federico, Bianchi and Dotti, 2005)
	p.(Cys1015Arg)	(Federico, Bianchi and Dotti, 2005)	19:15180780-A>G	1	0
	p.(Tyr1021Cys)	(Federico, Bianchi and Dotti, 2005)
	p.(Arg1031Cys)	(Joutel et al., 1997; Arboleda-Velasquez et al., 2002, 2011; Federico, Bianchi and Dotti, 2005; Rutten et al., 2020)	19:15180732-G>A	3	0
	p.(Gly1058Cys)	(Federico, Bianchi and Dotti, 2005)
	p.(Arg1076Cys)	(Dotti et al., 2005; Federico, Bianchi and Dotti, 2005; Rutten et al., 2020)	19:15180173-G>A	1	0
	p.(Cys1108Arg)	(Rutten et al., 2020)	19:15180077-A>G	1	0
	p.(Cys1110Arg)	(Rutten et al., 2020)	19:15179496-A>G	2	0
	p.(Cys1119Tyr)	(Rutten et al., 2020)	19:15179468-C>T	2	0
	p.(Cys1137Arg)	(Rutten et al., 2020)	19:15179415-A>G	1	0
	p.(Arg1143Cys)	(Rutten et al., 2016, 2020)	19:15179397-G>A	67	1
	p.(Arg1190Cys)	(Rutten et al., 2016, 2020)	19:15179175-G>A	8	1
	p.(Arg1201Cys)	(Rutten et al., 2016, 2020)	19:15179142-G>A	19	1
	p.(Cys1202Ser)	(Rutten et al., 2016)
	p.(Arg1210Cys)	(Rutten et al., 2016, 2020)	19:15179115-G>A	2	0
	p.(Cys1222Gly)	(Moreton et al., 2014; Rutten et al., 2016, 2020)	19:15179079-A>C	82	3
	p.(Arg1231Cys)	(Joutel et al., 1997; Dotti et al., 2005; Federico, Bianchi and Dotti, 2005; Rutten et al., 2016, 2020; Masoli et al., 2019)	19:15179052-G>A	116	5
	p.(Arg1242Cys)	(Rutten et al., 2016, 2020)	19:15178936-G>A	5	0
	p.(Cys1261Arg)	(Joutel et al., 1997; Federico, Bianchi and Dotti, 2005)
	p.(Cys1275Ser)	(Rutten et al., 2020)	19:15178836-C>G	1	0
	p.(Gly1283Cys)	(Rutten et al., 2020)
	p.(Cys1315Trp)	(Rutten et al., 2020)
	p.(Cys1315Phe)	(Rutten et al., 2020)	19:15177984-C>A	2	0
	p.(Cys1315Phe)	(Rutten et al., 2020)	19:15177983-G>C	1	0
	p.(Cys1324Ser)	(Rutten et al., 2020)	19:15177958-A>T	1	0
SLC1A3 (ENST00000265113)	p.(Met128Arg)	(Chivukula et al., 2020)
	p.(Cys186Ser)	(Chivukula et al., 2020)
	p.(Pro290Arg)	(Jen et al., 2005; Chivukula et al., 2020)
	p.(Thr318Ala)	(Chivukula et al., 2020)	5:36679718-A>G	6	0
	p.(Ala329Thr)	(Chivukula et al., 2020)	5:36679751-G>A	17	0
	p.(Thr387Pro)	(Kovermann et al., 2017)
	p.(Val393Ile)	(Chivukula et al., 2020)	5:36680477-G>A	12	0
	p.(Arg499Gln)	(Chivukula et al., 2020)	5:36686136-G>A	50	3

## Sheet: Table S4
Category	Number of loci	Total count in controls	Mean count in controls	Total count in cases	Mean count in cases	OR (95% CI)	SLP
Results for CACNA1A
Intronic, etc.	2037	43233	0.223504	1480	0.205727	0.98 (0.94 - 1.04)	-0.26
5 prime UTR	46	349	0.001804	14	0.001946	1.10 (0.64 - 1.90)	0.15
Synonymous	599	14788	0.07645	550	0.076453	1.08 (0.99 - 1.18)	1.16
Splice region	138	2758	0.014258	100	0.0139	1.04 (0.84 - 1.27)	0.13
3 prime UTR	44	385	0.00199	12	0.001668	0.84 (0.47 - 1.52)	-0.25
Protein altering	946	16808	0.086893	602	0.083681	0.95 (0.86 - 1.05)	-0.48
InDel, etc.	30	3330	0.017215	126	0.017515	1.02 (0.85 - 1.23)	0.08
Disruptive	20	31	0.00016	2	0.000278	1.68 (0.40 - 7.04)	0.48
Splice site variant	6	11	5.7e-05	0	0	0	0
Deleterious	401	1836	0.009492	77	0.010703	1.15 (0.86 - 1.54)	0.48
Possibly damaging	182	1347	0.006964	61	0.008479	1.19 (0.87 - 1.63)	0.56
Probably damaging	214	3002	0.01552	101	0.014039	0.92 (0.72 - 1.16)	-0.33
Results for ATP1A2
Intronic, etc.	955	25893	0.13386	910	0.126494	1.02 (0.96 - 1.08)	0.24
5 prime UTR	24	2692	0.013917	115	0.015986	1.14 (0.94 - 1.39)	0.8
Synonymous	203	4486	0.023191	153	0.021268	1.03 (0.87 - 1.22)	0.14
Splice region	62	583	0.003014	23	0.003197	1.17 (0.76 - 1.80)	0.34
3 prime UTR	20	700	0.003619	22	0.003058	0.96 (0.62 - 1.49)	-0.07
Protein altering	276	3413	0.017644	154	0.021407	1.15 (0.95 - 1.38)	0.87
InDel, etc.	1	1	5e-06	0	0	0	0
Disruptive	16	26	0.000134	1	0.000139	1.06 (0.14 - 8.18)	0
Splice site variant	7	8	4.1e-05	0	0	0	0
Deleterious	132	366	0.001892	25	0.003475	1.71 (0.86 - 3.41)	0.93
Possibly damaging	43	177	0.000915	5	0.000695	0.45 (0.16 - 1.27)	-0.91
Probably damaging	84	200	0.001034	17	0.002363	1.34 (0.61 - 2.91)	0.34
Results for SCN1A
Intronic, etc.	837	27279	0.141026	927	0.128857	0.97 (0.91 - 1.04)	-0.43
5 prime UTR	9	31	0.00016	3	0.000417	2.76 (0.81 - 9.37)	0.92
Synonymous	312	6964	0.036002	247	0.034334	1.02 (0.90 - 1.17)	0.14
Splice region	49	425	0.002197	11	0.001529	0.79 (0.43 - 1.46)	-0.36
3 prime UTR	14	66	0.000341	1	0.000139	0.47 (0.06 - 3.58)	-0.34
Protein altering	502	5032	0.026014	175	0.024326	0.86 (0.69 - 1.07)	-0.78
InDel, etc.	3	3	1.6e-05	0	0	0	0
Disruptive	4	30	0.000155	0	0	0	-0.2
Splice site variant	1	1	5e-06	0	0	0	0
Deleterious	234	1053	0.005444	29	0.004031	0.54 (0.32 - 0.92)	-1.71
Possibly damaging	105	1206	0.006235	52	0.007228	1.46 (1.02 - 2.09)	1.45
Probably damaging	186	760	0.003929	31	0.004309	2.05 (1.20 - 3.50)	2.13
Results for PRRT2
Intronic, etc.	111	1969	0.010179	76	0.010564	1.05 (0.83 - 1.33)	0.19
5 prime UTR	18	163	0.000843	4	0.000556	0.66 (0.24 - 1.81)	-0.39
Synonymous	89	886	0.00458	33	0.004587	1.16 (0.81 - 1.66)	0.39
Splice region	6	25	0.000129	4	0.000556	4.14 (1.39 - 12.32)	1.72
3 prime UTR	32	94	0.000486	4	0.000556	1.21 (0.43 - 3.38)	0.15
Protein altering	205	2955	0.015277	91	0.012649	0.99 (0.69 - 1.42)	-0.02
InDel, etc.	3	15	7.8e-05	0	0	0	0
Disruptive	8	158	0.000817	6	0.000834	1.01 (0.44 - 2.34)	0.01
Splice site variant	1	1	5e-06	0	0	0	0
Deleterious	132	1903	0.009838	58	0.008062	0.71 (0.45 - 1.14)	-0.82
Possibly damaging	29	104	0.000538	5	0.000695	1.77 (0.68 - 4.65)	0.63
Probably damaging	56	506	0.002616	20	0.00278	1.55 (0.89 - 2.67)	0.95
Results for KCNK18
Intronic, etc.	65	1404	0.007258	40	0.00556	0.93 (0.67 - 1.29)	-0.18
5 prime UTR	0	0	0	0	0	0	0
Synonymous	89	2101	0.010862	68	0.009452	0.89 (0.69 - 1.14)	-0.47
Splice region	5	14	7.2e-05	1	0.000139	2.45 (0.30 - 19.91)	0.37
3 prime UTR	0	0	0	0	0	0	0
Protein altering	161	6014	0.031091	235	0.032666	1.10 (0.83 - 1.46)	0.3
InDel, etc.	2	2	1e-05	0	0	0	0
Disruptive	18	443	0.00229	19	0.002641	1.34 (0.84 - 2.15)	0.67
Splice site variant	1	3	1.6e-05	0	0	0	0
Deleterious	73	4279	0.022121	176	0.024465	1.16 (0.68 - 1.97)	0.23
Possibly damaging	31	191	0.000987	8	0.001112	0.96 (0.43 - 2.15)	-0.03
Probably damaging	30	3712	0.01919	153	0.021268	0.87 (0.53 - 1.41)	-0.25
Results for CSNK1D
Intronic, etc.	1575	31626	0.163498	1121	0.155824	1.00 (0.94 - 1.06)	-0.01
5 prime UTR	45	132	0.000682	3	0.000417	0.63 (0.19 - 2.02)	-0.37
Synonymous	139	4323	0.022349	152	0.021129	0.94 (0.80 - 1.11)	-0.31
Splice region	43	556	0.002874	18	0.002502	1.02 (0.63 - 1.68)	0.04
3 prime UTR	798	15219	0.078678	559	0.077704	1.04 (0.95 - 1.13)	0.38
Protein altering	172	2057	0.010634	63	0.008757	0.82 (0.59 - 1.14)	-0.65
InDel, etc.	1	1	5e-06	0	0	0	0
Disruptive	8	53	0.000274	3	0.000417	1.65 (0.50 - 5.46)	0.4
Splice site variant	2	3	1.6e-05	0	0	0	0
Deleterious	108	644	0.003329	20	0.00278	0.91 (0.43 - 1.95)	-0.09
Possibly damaging	30	414	0.00214	15	0.002085	1.29 (0.56 - 2.98)	0.26
Probably damaging	94	284	0.001468	7	0.000973	0.90 (0.37 - 2.20)	-0.09
Results for PNKD
Intronic, etc.	1450	23495	0.121463	791	0.109953	0.98 (0.92 - 1.05)	-0.24
5 prime UTR	8	28	0.000145	1	0.000139	0.81 (0.11 - 6.24)	0
Synonymous	67	444	0.002295	19	0.002641	1.17 (0.73 - 1.88)	0.3
Splice region	24	186	0.000962	9	0.001251	1.30 (0.65 - 2.58)	0.35
3 prime UTR	26	220	0.001137	11	0.001529	1.33 (0.71 - 2.47)	0.44
Protein altering	193	3620	0.018714	128	0.017793	0.93 (0.71 - 1.22)	-0.22
InDel, etc.	3	600	0.003102	30	0.00417	1.33 (0.91 - 1.93)	0.88
Disruptive	17	259	0.001339	16	0.002224	1.71 (1.02 - 2.88)	1.41
Splice site variant	4	22	0.000114	0	0	0	0
Deleterious	119	1761	0.009104	70	0.00973	1.11 (0.54 - 2.28)	0.11
Possibly damaging	31	182	0.000941	4	0.000556	0.57 (0.18 - 1.76)	-0.5
Probably damaging	60	1429	0.007388	60	0.00834	1.10 (0.53 - 2.28)	0.1
Results for SLC1A3
Intronic, etc.	489	9394	0.048565	345	0.047957	1.08 (0.96 - 1.21)	0.76
5 prime UTR	11	96	0.000496	4	0.000556	1.08 (0.39 - 3.01)	0.05
Synonymous	91	3875	0.020033	122	0.016959	0.86 (0.72 - 1.04)	-0.94
Splice region	22	705	0.003645	31	0.004309	1.12 (0.78 - 1.62)	0.28
3 prime UTR	18	182	0.000941	2	0.000278	0.32 (0.08 - 1.33)	-0.96
Protein altering	202	4296	0.022209	138	0.019183	0.89 (0.74 - 1.07)	-0.66
InDel, etc.	2	2	1e-05	0	0	0	0
Disruptive	11	16	8.3e-05	2	0.000278	2.70 (0.60 - 12.23)	0.87
Splice site variant	3	11	5.7e-05	0	0	0	0
Deleterious	88	560	0.002895	16	0.002224	1.34 (0.60 - 3.02)	0.33
Possibly damaging	28	267	0.00138	7	0.000973	0.61 (0.22 - 1.71)	-0.48
Probably damaging	57	269	0.001391	6	0.000834	0.51 (0.17 - 1.48)	-0.69
Results for NOTCH3
Intronic, etc.	1172	25342	0.131012	841	0.116903	0.94 (0.88 - 1.00)	-1.24
5 prime UTR	19	73	0.000377	4	0.000556	1.39 (0.50 - 3.91)	0.28
Synonymous	583	13549	0.070045	457	0.063525	0.97 (0.88 - 1.06)	-0.35
Splice region	112	3030	0.015664	134	0.018627	1.18 (0.99 - 1.41)	1.21
3 prime UTR	22	3345	0.017293	123	0.017098	1.01 (0.84 - 1.21)	0.04
Protein altering	1037	14688	0.075933	499	0.069363	0.98 (0.85 - 1.13)	-0.1
InDel, etc.	8	40	0.000207	1	0.000139	0.71 (0.09 - 5.39)	0
Disruptive	32	39	0.000202	3	0.000417	2.07 (0.62 - 6.92)	0.72
Splice site variant	4	6	3.1e-05	0	0	0	0
Deleterious	500	7159	0.03701	247	0.034334	0.95 (0.78 - 1.16)	-0.2
Possibly damaging	209	2954	0.015271	109	0.015152	1.07 (0.84 - 1.36)	0.24
Probably damaging	342	2476	0.0128	78	0.010842	0.93 (0.71 - 1.21)	-0.23
Results for TREX1
Intronic, etc.	69	990	0.005118	32	0.004448	0.86 (0.60 - 1.24)	-0.38
5 prime UTR	9	37	0.000191	2	0.000278	1.60 (0.37 - 6.92)	0.19
Synonymous	67	2051	0.010603	64	0.008896	1.04 (0.80 - 1.34)	0.11
Splice region	0	0	0	0	0	0	0
3 prime UTR	14	1446	0.007475	61	0.008479	1.44 (1.09 - 1.90)	2.08
Protein altering	139	2570	0.013286	100	0.0139	1.09 (0.86 - 1.38)	0.35
InDel, etc.	3	33	0.000171	3	0.000417	2.28 (0.67 - 7.67)	0.86
Disruptive	21	118	0.00061	4	0.000556	0.94 (0.34 - 2.60)	-0.05
Splice site variant	1	8	4.1e-05	0	0	0	0
Deleterious	73	677	0.0035	23	0.003197	0.73 (0.22 - 2.39)	-0.22
Possibly damaging	23	93	0.000481	4	0.000556	1.34 (0.32 - 5.51)	0.17
Probably damaging	45	530	0.00274	18	0.002502	1.15 (0.33 - 4.01)	0.09
ORs for each category are estimated including principal components and sex as covariates.
UTR = untranslated region
